# Supplementary material for: Linking surveillance and clinical data for evaluating trends in bloodstream infection rates in neonatal units in England
Source: PLoS One. 2019 Dec 12;14(12):e0226040. doi: 10.1371/journal.pone.0226040 (PMC6907823; doi:10.1371/journal.pone.0226040)
Supplement: S1 Dataset — The number of BSI per month from linkage and clinical records of BSI. (XLS) [file pone.0226040.s006.xls]

## Sheet: Data
Month	Baby_no	AnyBSI_no	Dlink_no	DPlink_no	NNRD_no	AnyBSI_rate	Dlink_rate	DPlink_rate	NNRD_rate	AnyBSI_pred	Dlink_pred	DPlink_pred	NNRD_pred
2010-03-01	2218	40	25	33	15	1.80343	1.12714	1.48783	0.676285	1.95183	1.2723	1.58478	0.784737
2010-04-01	2434	67	50	61	10	2.75267	2.05423	2.50616	0.410846	2.12954	1.39032	1.72793	0.859846
2010-05-01	2591	58	42	50	19	2.23852	1.621	1.92976	0.733308	2.25382	1.47376	1.82755	0.913912
2010-06-01	2649	55	36	49	12	2.07626	1.359	1.84975	0.453001	2.29097	1.50039	1.85644	0.932946
2010-07-01	2812	66	43	56	16	2.34708	1.52916	1.99147	0.56899	2.4179	1.586	1.95799	0.988842
2010-08-01	2900	65	50	58	13	2.24138	1.72414	2	0.448276	2.47918	1.62874	2.00628	1.01823
2010-09-01	2900	65	42	53	18	2.24138	1.44828	1.82759	0.62069	2.46487	1.62187	1.99337	1.01668
2010-10-01	2972	77	58	69	19	2.59085	1.95155	2.32167	0.6393	2.51148	1.65513	2.02972	1.04033
2010-11-01	3000	68	54	63	20	2.26667	1.8	2.1	0.666667	2.52051	1.66368	2.03566	1.04853
2010-12-01	3141	66	42	54	18	2.10124	1.33715	1.7192	0.573066	2.62374	1.73453	2.11763	1.09614
2011-01-01	2997	76	49	64	26	2.53587	1.63497	2.13547	0.867534	2.489	1.64803	2.00755	1.04429
2011-02-01	2818	54	31	42	22	1.91625	1.10007	1.49042	0.780696	2.32684	1.54307	1.8755	0.980424
2011-03-01	3015	82	59	64	34	2.71973	1.95688	2.12272	1.12769	2.47513	1.64398	1.9937	1.04736
2011-04-01	3029	68	40	51	27	2.24497	1.32057	1.68372	0.891383	2.47227	1.64465	1.99007	1.05062
2011-05-01	3211	87	63	73	37	2.70944	1.96201	2.27344	1.15229	2.60569	1.73612	2.09608	1.11205
2011-06-01	3170	83	53	72	34	2.6183	1.67192	2.27129	1.07256	2.55757	1.70673	2.056	1.09618
2011-07-01	3168	90	65	72	38	2.84091	2.05177	2.27273	1.19949	2.54121	1.69846	2.04149	1.09382
2011-08-01	3047	75	49	61	26	2.46144	1.60814	2.00197	0.853298	2.43004	1.6267	1.95088	1.05043
2011-09-01	3007	53	37	45	18	1.76255	1.23046	1.49651	0.598603	2.38429	1.59858	1.91289	1.03506
2011-10-01	3100	82	58	68	36	2.64516	1.87097	2.19355	1.16129	2.44385	1.64107	1.95936	1.06545
2011-11-01	3147	82	55	65	28	2.60566	1.7477	2.06546	0.889736	2.46658	1.65893	1.97627	1.07995
2011-12-01	3210	91	65	76	40	2.83489	2.02492	2.3676	1.24611	2.50144	1.685	2.00287	1.09989
2012-01-01	3139	73	49	56	34	2.32558	1.56101	1.78401	1.08315	2.43199	1.64079	1.94597	1.07393
2012-02-01	3091	95	51	65	55	3.07344	1.64995	2.10288	1.77936	2.38098	1.60888	1.90388	1.05589
2012-03-01	3154	65	41	49	31	2.06088	1.29994	1.55358	0.982879	2.41548	1.63475	1.93019	1.07577
2012-04-01	3272	77	56	64	34	2.3533	1.71149	1.95599	1.03912	2.49139	1.68877	1.98952	1.11432
2012-05-01	3415	92	54	69	44	2.694	1.58126	2.0205	1.28843	2.58526	1.75514	2.06311	1.16124
2012-06-01	3337	75	50	55	44	2.24753	1.49835	1.64819	1.31855	2.51163	1.70782	2.00302	1.13299
2012-07-01	3378	85	57	69	41	2.51628	1.68739	2.04263	1.21374	2.52782	1.72152	2.01459	1.14516
2012-08-01	3391	86	49	62	49	2.53612	1.445	1.82837	1.445	2.5229	1.72085	2.00933	1.14782
2012-09-01	3261	84	48	61	49	2.5759	1.47194	1.87059	1.50261	2.41217	1.64791	1.91987	1.10213
2012-10-01	3456	80	53	61	42	2.31481	1.53356	1.76505	1.21528	2.54166	1.73908	2.02159	1.16625
2012-11-01	3351	81	57	64	42	2.41719	1.70098	1.90988	1.25336	2.45021	1.67914	1.94756	1.12909
2012-12-01	3390	72	52	59	32	2.12389	1.53392	1.74041	0.943953	2.46442	1.69152	1.95755	1.14049
2013-01-01	3332	82	55	65	44	2.46098	1.65066	1.95078	1.32053	2.40828	1.65557	1.91168	1.11927
2013-02-01	3181	76	48	56	45	2.38919	1.50896	1.76045	1.41465	2.28587	1.57388	1.8133	1.06692
2013-03-01	3307	63	46	53	37	1.90505	1.39099	1.60266	1.11884	2.36269	1.62932	1.873	1.10749
2013-04-01	3249	71	41	47	48	2.18529	1.26193	1.4466	1.47738	2.30786	1.594	1.82831	1.08641
2013-05-01	3393	100	65	74	61	2.94724	1.91571	2.18096	1.79782	2.39623	1.65763	1.89706	1.13283
2013-06-01	3318	78	49	57	43	2.35081	1.47679	1.7179	1.29596	2.32974	1.61415	1.8432	1.1061
2013-07-01	3397	91	70	74	51	2.67883	2.06064	2.17839	1.50132	2.37144	1.64561	1.87494	1.13071
2013-08-01	3319	86	56	63	53	2.59114	1.68726	1.89816	1.59687	2.30362	1.60105	1.82011	1.10306
2013-09-01	3264	78	59	64	41	2.38971	1.8076	1.96078	1.25613	2.25237	1.56788	1.77843	1.08313
2013-10-01	3406	80	53	58	52	2.3488	1.55608	1.70288	1.52672	2.33679	1.62919	1.84386	1.12852
2013-11-01	3418	92	68	71	51	2.69163	1.98947	2.07724	1.4921	2.33149	1.62804	1.83845	1.13077
2013-12-01	3384	84	55	58	43	2.48227	1.6253	1.71395	1.27069	2.29497	1.60505	1.80846	1.11782
2014-01-01	3444	86	50	62	51	2.4971	1.4518	1.80023	1.48084	2.32218	1.62662	1.82868	1.1359
2014-02-01	3341	75	51	58	37	2.24484	1.52649	1.73601	1.10745	2.23973	1.57132	1.76258	1.10025
2014-03-01	3382	81	55	61	51	2.39503	1.62626	1.80367	1.50798	2.25413	1.5839	1.77273	1.11206
2014-04-01	3423	91	68	69	50	2.65849	1.98656	2.01578	1.46071	2.26828	1.59634	1.78268	1.12382
2014-05-01	3487	80	56	62	44	2.29424	1.60597	1.77803	1.26183	2.29736	1.61933	1.80433	1.14309
2014-06-01	3494	75	58	59	41	2.14654	1.65999	1.68861	1.17344	2.28868	1.61574	1.79632	1.14364
2014-07-01	3693	86	54	60	62	2.32873	1.46223	1.6247	1.67885	2.40507	1.70057	1.88641	1.20693
2014-08-01	3556	94	59	68	51	2.64342	1.65917	1.91226	1.4342	2.30248	1.63058	1.80475	1.16038
2014-09-01	3500	87	61	66	59	2.48571	1.74286	1.88571	1.68571	2.25314	1.59813	1.7649	1.14037
2014-10-01	3549	82	64	67	43	2.31051	1.80332	1.88786	1.21161	2.2715	1.61367	1.7781	1.15457
2014-11-01	3483	87	52	55	68	2.49785	1.49297	1.5791	1.95234	2.21639	1.57699	1.7338	1.13137
2014-12-01	3647	84	64	66	53	2.30326	1.75487	1.80971	1.45325	2.30735	1.64428	1.80376	1.18283
2015-01-01	3558	77	52	60	46	2.16414	1.4615	1.68634	1.29286	2.23805	1.59739	1.74842	1.15221
2015-02-01	3431	77	58	61	49	2.24424	1.69047	1.77791	1.42816	2.14571	1.53388	1.67517	1.10939
2015-03-01	3619	82	65	67	53	2.26582	1.79608	1.85134	1.46449	2.25022	1.6111	1.75559	1.16839
2015-04-01	3612	80	58	65	41	2.21484	1.60576	1.79956	1.13511	2.2329	1.60121	1.74092	1.16435
2015-05-01	3770	77	54	57	49	2.04244	1.43236	1.51194	1.29973	2.31712	1.6642	1.80539	1.21343
2015-06-01	3798	74	53	59	36	1.94839	1.39547	1.55345	0.947867	2.32086	1.6695	1.8071	1.22058
2015-07-01	3813	80	60	64	44	2.09809	1.57356	1.67847	1.15395	2.31658	1.66902	1.80256	1.22353
2015-08-01	3743	76	58	58	47	2.03046	1.54956	1.54956	1.25568	2.26092	1.63147	1.75809	1.19924
2016-03-01	3617	105	78	83	47	2.90296	2.15648	2.29472	1.29942	2.09805	1.53061	1.62386	1.14656
2016-04-01	3706	75	59	64	26	2.02375	1.59201	1.72693	0.701565	2.13727	1.56166	1.65311	1.17298
2016-05-01	3918	71	56	59	29	1.81215	1.4293	1.50587	0.740174	2.24648	1.64403	1.73644	1.23819
2016-06-01	3979	95	75	83	36	2.38753	1.8849	2.08595	0.90475	2.26829	1.66259	1.75213	1.25555
2016-07-01	4020	95	74	80	42	2.36318	1.8408	1.99005	1.04478	2.27844	1.67264	1.75879	1.26655
2016-08-01	3888	82	69	70	38	2.10905	1.77469	1.80041	0.977366	2.1909	1.6109	1.6901	1.2231
2016-09-01	3852	80	58	64	40	2.07684	1.50571	1.66147	1.03842	2.15809	1.58925	1.66368	1.20992
2016-10-01	3874	78	46	57	38	2.01342	1.1874	1.47135	0.980898	2.15788	1.59159	1.66242	1.21498
2016-11-01	3888	86	64	67	39	2.21193	1.64609	1.72325	1.00309	2.15318	1.59061	1.65769	1.21751
2016-12-01	3938	78	62	68	27	1.9807	1.5744	1.72676	0.685627	2.16828	1.60427	1.66821	1.23129
2017-01-01	3907	88	75	77	38	2.25237	1.91963	1.97082	0.972613	2.1388	1.58493	1.64443	1.21973
2017-02-01	3755	69	51	53	33	1.83755	1.35819	1.41145	0.878828	2.04372	1.51685	1.57029	1.17049
2017-03-01	4018	85	66	68	40	2.11548	1.64261	1.69238	0.99552	2.17424	1.61625	1.66946	1.25056
2017-04-01	3942	80	58	60	33	2.02943	1.47133	1.52207	0.837139	2.12081	1.57899	1.62734	1.22504
2017-05-01	4058	94	68	74	34	2.31641	1.6757	1.82356	0.837851	2.17061	1.6186	1.66445	1.25916
2017-06-01	4016	70	50	51	36	1.74303	1.24502	1.26992	0.896414	2.13575	1.5951	1.63663	1.24423

## Sheet: Variable description
	Month	Month and year
	Baby_no	Number of babies
	AnyBSI_no	Number of babies with any record of BSI
	Dlink_no	Number of babies who linked to a BSI using deterministic linkage (between 7 days before admission and 14 days after discharge)
	DPlink_no	Number of babies who linked to a BSI using deterministic plus probabilistic linkage (between 7 days before admission and 14 days after discharge)
	NNRD_no	Number of babies with a clinical record of BSI in NNRD
	AnyBSI_rate	The crude rate of babies with any record of BSI
	Dlink_rate	The crude rate of BSI based on deterministic linkage (between 7 days before admission and 14 days after discharge)
	DPlink_rate	The crude rate of BSI based on deterministic plus probabilstic linkage (between 7 days before admission and 14 days after discharge)
	NNRD_rate	The crude rate of babies based on clinical records of BSI in NNRD
	AnyBSI_pred	The predicted rate of babies with any record of BSI from Poisson regression
	Dlink_pred	The predicted rate of BSI based on deterministic linkage (between 7 days before admission and 14 days after discharge) from Poisson regression
	DPlink_pred	The predicted rate of BSI based on deterministic plus probabilstic linkage (between 7 days before admission and 14 days after discharge) from Poisson regression
	NNRD_pred	The predicted rate of babies based on clinical records of BSI in NNRD from Poisson regression
